# Supplementary material for: Data literacy in genome research
Source: J Integr Bioinform. 2023 Dec 5;20(4):20230033. doi: 10.1515/jib-2023-0033 (PMC10777367; doi:10.1515/jib-2023-0033)
Supplement: Supplementary file 2 — Supplementary Material Details [file j_jib-2023-0033_suppl_002.zip]

Archive with 2 entries (2 files):
- SupplementaryFile1_CommandLineBasics_v1.1.html
- SupplementaryFile2_Workflow_DaLit_Rieke.pdf
